# Supplementary material for: Pyrolysis Process of Mixed Microplastics Using TG-FTIR and TED-GC-MS
Source: Polymers (Basel). 2023 Jan 3;15(1):241. doi: 10.3390/polym15010241 (PMC9824846; doi:10.3390/polym15010241)
Supplement: Supplementary file 1 [file polymers-15-00241-s001.zip]

Archive with 1 entries (1 files):
- Supplementary material (Minhyun Cho)_ver.AP.pdf
